# Supplementary material for: Substitutional Coinage Metals as Promising Defects for Adsorption and Detection of Gases on MoS2 Monolayers: A Computational Approach
Source: Int J Mol Sci. 2023 Jun 17;24(12):10284. doi: 10.3390/ijms241210284 (PMC10299679; doi:10.3390/ijms241210284)
Supplement: Supplementary file 1 [file ijms-24-10284-s001.zip]

Archive with 1 entries (1 files):
- ijms-2406454-supplementary.pdf
